# Supplementary material for: Socio-demographic factors associated with early antenatal care visits among pregnant women in Malawi: 2004–2016
Source: PLoS One. 2022 Feb 8;17(2):e0263650. doi: 10.1371/journal.pone.0263650 (PMC8824333; doi:10.1371/journal.pone.0263650)
Supplement: S1 File — (ZIP) [file pone.0263650.s001.zip]

Archive with 2 entries (2 files):
- ANC_Data_Analysis_2August2021.do
- poned2103728_anc_mW_2000_2016.dta
