# Supplementary material for: Socio-demographic factors associated with early antenatal care visits among pregnant women in Malawi: 2004–2016
Source: PLoS One. 2022 Feb 8;17(2):e0263650. doi: 10.1371/journal.pone.0263650 (PMC8824333; doi:10.1371/journal.pone.0263650)
Supplement: S1 File — (ZIP) [file pone.0263650.s001.zip › ANC_Data_Analysis_2August2021.do]

cd "C:\Users\MY DELL\Desktop\DHS_SPA_Stata_codes\ANC_Analysis_2020\PLoSOne\rev1\FINAL\Rev2\Data"
/*
midx	Index to birth history (1 = last birth)
m2a	Prenatal: Doctor
m2b	Prenatal: Country specific health professional
m2c	Prenatal: Country specific health professional
m2d	Prenatal: Country specific health professional
m2e	Prenatal: Country specific health professional
m2f	Prenatal: Country specific health professional
m2g	Prenatal: Traditional birth attendant
m2h	Prenatal: Country specific other person
m2i	Prenatal: Country specific other person
m2j	Prenatal: Country specific other person
m2k	Prenatal: Other
m2l	Prenatal: Country specific other
m2m	Prenatal: Country specific other 
m2n	Prenatal: No one
v005	Woman’s individual sample weight 
 
midx	Index to birth history (1 = last birth)
m14	Number of antenatal visits during pregnancy
m13	Timing of 1st antenatal check (months)
m2n	Prenatal: no one
v005	Woman’s individual sample weight 
 
m2n	Prenatal: no one (0 = received antenatal care)
m45	During pregnancy, given or bought iron tablets/syrup
m60	Drugs for intestinal parasites during pregnancy
m42c	During pregnancy: blood pressure taken
m42d	During pregnancy: urine sample taken
m42e	During pregnancy: blood sample taken
v005	Woman’s individual sample weight*/  

use anc_mW_2000_2016, clear
merge 1:1 id mw cluster year using  anc_mW_2000_2016_iron
drop _merge

drop if year==2000 

bys cluster : egen wt=mean( wgt)
replace wt=wt*0.333

*House keeping
recode year 2005=2004 2016=2015
 
recode ancnum 98/99=.

gen literate= literacy==2
la def literate 1 "Yes" 0 "No"
la val literate literate
la var literate "Literate"

*Children ever born
summ ceb, de 
gen ceb_gr=ceb<=3
la val ceb_gr literate
la var ceb_gr "Less than 3 children or more than 3"

*
recode religion (1/5=1 "Christian") (6=2 "Muslim") (else=9 "Other"), gen(religion2)

recode caesar 9=.

*
gen smoker=0                                
foreach x in smokcou4 smokcou3 smokcou2 smokcou othtoba pipe cigar{
replace smoker=1 if  `x'==1                             
}
lab var smoker "Smoker"
la val smoker literate
tab smoker year,col

recode ethn 11/99=96 10 7 =96

replace sterilage=age if steril==0 //Adding censored age for those without sterilisation

la var wanted "Current pregnent wanted"

drop awfactw 

gen unwanted2=wanted>2
replace unwanted2=. if missing(wanted)
lab val unwanted2 literate
la var unwanted2 "Pregnant unwanted" 

gen timing2=timing
la var timing2 "Timing of first ANC visit"

recode timing 0/3 =0 

recode literacy .=0 9=0

recode urintest 9=0 .=0

drop dist


recode religion 8/max=96 .=7

recode abortion 9=0 .=0

replace abortm=1 if abortm >12 & !missing( abortm)

recode blood 9=0 .=0

recode bp 9=0 .=0

recode hivanc 9=0 .=0

recode sp 9=0 .=0

recode radfreq 9=0 .=0

recode tvfreq 9=0 .=0

recode anc 9=0 .=0

recode permit 9=0 .=0

recode money 9=0 .=0

recode distp 9=0 .=0

recode alone 9=0 .=0

recode timing 10/99 =5 .=5
replace timing2=timing
recode timing 0/3=0 4/max=1
la def timing 0 "<4months" 1 "4+months"
la val timing timing

recode wanted 9 .=0
la def wanted 0 "Not pregnant" 1 "Then" 2 "Later" 3 "Not at all"
la val wanted wanted

recode radfreq 3=2 0=1
recode tvfreq 3=2 0=1

recode fehp 9=0 .=0
recode noprov 9=0 .=0
recode nodr 9=0 .=0 

recode sp 8=0

recode sptimes .=0 90/max=1
recode sptimes min/1=0 2/max=1, gen(sptime_gr)
la def sptime_gr 0 "<2" 1 "2+"
la val sptime_gr sptime_gr

recode mstatus 1/2=1 4/5=4

recode permit 2=0
recode money 2=0
recode distp 2=0
recode alone 2=0
recode nodr 2=0
recode noprov 2=0  
recode fehp 2=0 

recode anc2 5=0

*Appropriate outcome for analysis
replace anc=0 if anc==1 & timing2 >=5
gen wgt2=wgt

replace wgt=wt
xxxx
cap log close
log using "ANC_Services_Malawi_2004_2016_13July2021.log", replace

*Analysis for ANC Modelling of TLO
*Proportion of living children out of children ever born
ratio (liveprop: liveb / parity )[iw=wgt]
ratio (liveprop: liveb / parity )[iw=wgt], over( year) 

*Trends in caesarian sections 
mean caesar, over(year) 
anova caesar year 

 
svyset [pw=wgt], psu(PSU) //strata(STRATA)								   // Declaring Survey data

*Descriptive Analysis
*Table 1. Frequencies of potential factors associated with four or more antenatal care visit in Malawi
*Age
svy: tab age_gr year, col obs format(%8.3g)

*Region
svy: tab region year, col obs format(%8.3g)

*Religion
svy: tab religion2 year, col obs format(%8.3g)

*District
svy: tab district year, col obs format(%8.3g)

*Children ever born
svy: tab ceb year, col obs format(%8.3g)

*Education level
svy: tab edlev year, col obs format(%8.3g)

*Wealth status
svy: tab windex year, col obs format(%8.3g)

*Ethnicity
svy: tab ethn year, col obs format(%8.3g)
 
*Residence
svy: tab residence year, col obs format(%8.3g)

*Tests performed during ANC
*blood
svy: tab bloodp year, col obs format(%8.3g)

*urine
svy: tab urintest year, col obs format(%8.3g)
 
*BP
svy: tab bp year, col obs format(%8.3g)
 
*HIV testing
svy: tab hivanc year, col obs format(%8.3g)

*SP for Malaria Prophylaxis (2+ doses)
svy: tab sptime_gr year, col obs format(%8.3g)

*Knowledge
*Radio
svy: tab radfreq year, col obs format(%8.3g)

*TV
svy: tab tvfreq year, col obs format(%8.3g)

*Bariers
*Permission to visit health services
svy: tab permit year, col obs format(%8.3g)

*Money to pay for health services
svy: tab money year, col obs format(%8.3g)

*Distance to health facilities
svy: tab distp year, col obs format(%8.3g)

*Presence of companion
svy: tab alone year, col obs format(%8.3g)

*Other
**Timing of first ANC visit (Generate timing2)
svy: tab timing year, col obs format(%8.3g)

**Desire for pregnancy
svy: tab wanted year if wanted !=0, col obs format(%8.3g) 


*Table 2. Frequencies of potential factors associated with four or more antenatal care visit in Malawi
*Age
svy: tab age_gr anc if year==2004, row noobs format(%8.3g)
svy: tab age_gr anc if year==2010, row noobs format(%8.3g)
svy: tab age_gr anc if year==2015, row noobs format(%8.3g)
svy: tab age_gr anc, row noobs format(%8.3g)

*Region
svy: tab region anc if year==2004, row noobs format(%8.3g)
svy: tab region anc if year==2010, row noobs format(%8.3g)
svy: tab region anc if year==2015, row noobs format(%8.3g)
svy: tab region anc, row noobs format(%8.3g)

*Children ever born
svy: tab ceb anc if year==2004, row noobs format(%8.3g)
svy: tab ceb anc if year==2010, row noobs format(%8.3g)
svy: tab ceb anc if year==2015, row noobs format(%8.3g)
svy: tab ceb anc, row noobs format(%8.3g)

*Education level
svy: tab edlev anc if year==2004, row noobs format(%8.3g)
svy: tab edlev anc if year==2010, row noobs format(%8.3g)
svy: tab edlev anc if year==2015, row noobs format(%8.3g)
svy: tab edlev anc, row noobs format(%8.3g)

*Wealth status
svy: tab windex anc if year==2004, row noobs format(%8.3g)
svy: tab windex anc if year==2010, row noobs format(%8.3g)
svy: tab windex anc if year==2015, row noobs format(%8.3g)
svy: tab windex anc, row noobs format(%8.3g)

*Residence
svy: tab residence anc if year==2004, row noobs format(%8.3g)
svy: tab residence anc if year==2010, row noobs format(%8.3g)
svy: tab residence anc if year==2015, row noobs format(%8.3g)
svy: tab residence anc, row noobs format(%8.3g)

*Knowledge 
*Radio  
svy: tab radfreq anc if year==2004, row noobs format(%8.3g)
svy: tab radfreq anc if year==2010, row noobs format(%8.3g)
svy: tab radfreq anc if year==2015, row noobs format(%8.3g)
svy: tab radfreq anc, row noobs format(%8.3g)

*TV
svy: tab tvfreq anc if year==2004, row noobs format(%8.3g)
svy: tab tvfreq anc if year==2010, row noobs format(%8.3g)
svy: tab tvfreq anc if year==2015, row noobs format(%8.3g)
svy: tab tvfreq anc, row noobs format(%8.3g)

*Bariers
*Permission to visit health services
svy: tab permit anc if year==2004, row noobs format(%8.3g)
svy: tab permit anc if year==2010, row noobs format(%8.3g)
svy: tab permit anc if year==2015, row noobs format(%8.3g)
svy: tab permit anc, row noobs format(%8.3g)

*Money to pay for health services
svy: tab money anc if year==2004, row noobs format(%8.3g)
svy: tab money anc if year==2010, row noobs format(%8.3g)
svy: tab money anc if year==2015, row noobs format(%8.3g)
svy: tab money anc, row noobs format(%8.3g)

*Distance to health facilities
svy: tab distp anc if year==2004, row noobs format(%8.3g)
svy: tab distp anc if year==2010, row noobs format(%8.3g)
svy: tab distp anc if year==2015, row noobs format(%8.3g)
svy: tab distp anc, row noobs format(%8.3g)

*Presence of companion
svy: tab alone anc if year==2004, row noobs format(%8.3g)
svy: tab alone anc if year==2010, row noobs format(%8.3g)
svy: tab alone anc if year==2015, row noobs format(%8.3g)
svy: tab alone anc, row noobs format(%8.3g)

*No drugs
svy: tab nodr anc if year==2004, row noobs format(%8.3g)
svy: tab nodr anc if year==2010, row noobs format(%8.3g)
svy: tab nodr anc if year==2015, row noobs format(%8.3g)
svy: tab nodr anc, row noobs format(%8.3g)

*No female providers
svy: tab fehp anc if year==2004, row noobs format(%8.3g)
svy: tab fehp anc if year==2010, row noobs format(%8.3g)
svy: tab fehp anc if year==2015, row noobs format(%8.3g)
svy: tab fehp anc, row noobs format(%8.3g)

*Marital status
svy: tab mstatus anc if year==2004, row noobs format(%8.3g)
svy: tab mstatus anc if year==2010, row noobs format(%8.3g)
svy: tab mstatus anc if year==2015, row noobs format(%8.3g)
svy: tab mstatus anc, row noobs format(%8.3g)

*Other
**Timing of first ANC visit (Generate timing2)
svy: tab timing anc, row obs format(%8.3g)


*Table 2. Bivariate and multivariate odds ratios for factors associated with four or more antenatal care visits in Malawi
*Age
xi: logit anc i.age_gr[iw=wgt], or

*Region
xi: logit anc i.region[iw=wgt], or

*Pasrity
xi: logit anc i.ceb[iw=wgt], or

*Religion
xi: logit anc i.religion2[iw=wgt], or

*Children ever born
xi: logit anc i.ceb[iw=wgt], or

*Education level 
xi: logit anc i.edlev[iw=wgt], or

*Wealth status 
xi: logit anc i.windex[iw=wgt], or

*Ethnicity
xi: logit anc i.ethn[iw=wgt], or

*Residence
xi: logit anc i.residence[iw=wgt], or 

*Year
xi: logit anc i.year[iw=wgt], or   

*Tests performed during ANC
*blood
xi: logit anc i.bloodp[iw=wgt], or 
*urine
xi: logit anc i.urintest[iw=wgt], or
*BP
xi: logit anc i.bp[iw=wgt], or 
*HIV testing
xi: logit anc i.hivanc[iw=wgt], or  
*SP for Malaria Prophylaxis (2+ doses)
xi: logit anc i.sp[iw=wgt], or  

*Knowledge
*Radio
xi: logit anc i.radfreq[iw=wgt], or 
*TV
xi: logit anc i.tvfreq[iw=wgt], or 

*Bariers
*Permission to visit health services
xi: logit anc i.permit[iw=wgt], or 

*Money to pay for health services
xi: logit anc i.money[iw=wgt], or 

*Distance to health facilities
xi: logit anc i.distp[iw=wgt], or 

*Presence of companion
xi: logit anc i.alone[iw=wgt], or 

*No drugs
xi: logit anc i.nodr[iw=wgt], or

*No provider
xi: logit anc i.noprov[iw=wgt], or

*No female provider
xi: logit anc i.fehp[iw=wgt], or


*Other
**Timing of first ANC visit (Generate timing2)
xi: logit anc i.timing[iw=wgt], or   

**Desire for pregnancy
xi: logit anc i.wanted[iw=wgt], or  

*Marital status
xi: logit anc i.mstatus[iw=wgt], or  


*Table 3: Bivariate and multivariate odds ratios for factors associated with four or more antenatal care visits in Malawi
 xi: logit anc [iw=wgt], or
 est sto A
 
 xi: logit anc i.age_gr[iw=wgt], or  
 est sto B
 
 lrtest A B //Add age to the model
 
 xi: logit anc i.age_gr i.year[iw=wgt], or  
 est sto C
  
 lrtest B C //Add region to the model
 
 
 xi: logit anc i.age_gr i.year i.ceb[iw=wgt], or  
 est sto D
 
 lrtest C D // add parity to the ,model
 
 xi: logit anc i.age_gr i.year i.ceb i.edlev[iw=wgt], or  
 est sto E
 lrtest D E //Add education level to the model
 
 xi: logit anc i.age_gr i.year i.ceb i.edlev i.windex[iw=wgt], or  
 est sto F
 lrtest F E //Add wealth index to the model

 xi: logit anc i.age_gr i.year i.ceb i.edlev i.windex i.residence[iw=wgt], or  
 est sto G 
 lrtest F G
 
 
 xi: logit anc i.age_gr i.year i.ceb i.edlev i.windex  i.tvfreq[iw=wgt], or  
 est sto H
 lrtest H F //Add radio freq to the model
 
 
 xi: logit anc i.age_gr i.year i.ceb i.edlev i.windex   i.permit[iw=wgt], or  
 est sto I
 lrtest F I 
 
 xi: logit anc i.age_gr i.ceb i.edlev i.windex i.year  i.money [iw=wgt], or  
 est sto I
 lrtest F I
 
 xi: logit anc i.age_gr i.ceb i.edlev i.windex i.year i.distp[iw=wgt], or  
 est sto I
 lrtest F I
 
 xi: logit anc i.age_gr i.ceb i.edlev i.windex i.year i.nodr[iw=wgt], or  
 est sto I
 lrtest F I
 
 xi: logit anc i.age_gr i.region i.ceb i.edlev i.windex i.year i.mstatus[iw=wgt], or  
 est sto I
 lrtest F I //Add marital status to the model  
 
  
 *FINAL MODEL
  xi: logit anc i.age_gr i.ceb i.edlev i.windex i.year[iw=wgt], or   //If radical

 
 crossfold xi: logit anc i.age_gr i.region i.ceb i.edlev i.windex i.year, or k(10)

*Automatic methods
*Forward
xi: sw, pe (0.1):  logit anc i.age_gr i.distp i.permit i.money i.alone i.fehp i.residence i.noprov i.nodr i.radfreq i.region i.ceb i.edlev i.windex i.year i.mstatus i.tvfreq[iw=wgt], or 
*-----Modelling
xi: logit anc i.age_gr i.region i.ceb i.edlev i.windex i.year i.radfreq i.tvfreq i.mstatus[iw=wgt], or 


*Backward
xi: stepwise, pr (0.2):  logit anc i.age_gr i.distp i.permit i.residence i.money i.alone i.fehp i.noprov i.nodr i.radfreq i.region i.ceb i.edlev i.windex i.year i.mstatus i.tvfreq[iw=wgt], or

*-----Modelling
xi: logit anc i.age_gr i.region i.ceb i.edlev i.windex i.year i.radfreq i.tvfreq i.mstatus[iw=wgt], or 

xi: stepwise, pe (0.1) pr(0.2):  logit anc i.age_gr i.distp i.permit i.money i.alone i.fehp i.noprov i.nodr i.radfreq i.region i.ceb i.edlev i.windex i.year i.mstatus i.tvfreq[iw=wgt], or
 

heatplot timing2 ancnum, cuts(0(50)100)
graph export "ANC_Analysis_2020\HeatMapANCvsTiming.tif", as(tif) name("Graph") replace


log close 

xxxxx  
*Table 4. Distribution of women with at least four antenatal care visits by the socio-demographic characteristics of the women in Malawi between 2004 and 2016
*Age
svy: tab age_gr timing if anc2==1, row noobs format(%8.3g)

*Region
svy: tab region timing if anc2==1, row noobs format(%8.3g)

*Religion
svy: tab religion2 timing if anc2==1, row noobs format(%8.3g)

*District
svy: tab district timing if anc2==1, row noobs format(%8.3g)

*Children ever born
svy: tab ceb timing if anc2==1, row noobs format(%8.3g)

*Education level
svy: tab edlev timing if anc2==1, row noobs format(%8.3g) 

*Wealth status
svy: tab windex timing if anc2==1, row noobs format(%8.3g)

*Ethnicity
svy: tab ethn timing if anc2==1, row noobs format(%8.3g)
 
*Residence
svy: tab residence timing if anc2==1, row noobs format(%8.3g)

*Knowledge
*Radio
svy: tab radfreq timing if anc2==1, row noobs format(%8.3g)

*TV
svy: tab tvfreq timing if anc2==1, row noobs format(%8.3g)

*Bariers
*Permission to visit health services
svy: tab permit timing if anc2==1, row noobs format(%8.3g)

*Money to pay for health services
svy: tab money timing if anc2==1, row noobs format(%8.3g)

*Distanc2e to health facilities
svy: tab distp timing if anc2==1, row noobs format(%8.3g)

*Presence of companion
svy: tab alone timing if anc2==1, row noobs format(%8.3g)

*Marital status 
svy: tab mstatus timing if anc2==1, row noobs format(%8.3g)
 
